# Supplementary material for: RNF149 Promotes HCC Progression through Its E3 Ubiquitin Ligase Activity
Source: Cancers (Basel). 2023 Oct 29;15(21):5203. doi: 10.3390/cancers15215203 (PMC10648572; doi:10.3390/cancers15215203)
Supplement: Supplementary file 1 [file cancers-15-05203-s001.zip]

Archive with 1 entries (1 files):
- cancers-2670600-supplementary.pdf
